# Supplementary material for: Identification of the carotenoid cleavage dioxygenase genes and functional analysis reveal DoCCD1 is potentially involved in beta-ionone formation in Dendrobium officinale
Source: Front Plant Sci. 2022 Aug 4;13:967819. doi: 10.3389/fpls.2022.967819 (PMC9387305; doi:10.3389/fpls.2022.967819)
Supplement: Supplementary file 2 [file Table_1.XLSX]

## Sheet: Sheet1
Table 1 The basic information on nine DoCCD genes in D. officinale
Gene name	Gene ID	location	DNA length	Protein ID	cTP domain	AA length	pI	MW	locus	CDS length
DoCCD1	LOC110097732	c423498-382145	41354	XP_020679938.1	No	564	5.93	63.28	XM_020824279.2	1695
DoCCD4	LOC110114619	3452780-3455077	2298	XP_020703210.1	No	633	6.3	68.59	XM_020847551.2	1902
DoCCD7a	LOC110102145	709863-714390	4528	XP_020685991.1	Yes	633	8.65	71.81	XM_020830332.1	1902
DoCCD7b	LOC110102848	c1076269-1075520	750	XP_020686994.1	Yes	249	8.39	27.16	XM_020831335.1	750
DoCCD7c	LOC110116076	5933-11921	5989	XP_020705186.1	Yes	600	6.52	67.6	XM_020849527.2	1803
DoCCD8	LOC110092372	c22687561-22681201	6361	XP_028550850.1	Yes	411	9.39	46.09	XM_028695017.1	1236
DoNCED2	LOC110103406	c6146305-6143687	2619	XP_020687778.1	Yes	610	6.27	67.33	XM_020832119.2	1833
DoNCED3	LOC110097303	279904-282093	2190	XP_020679252.1	Yes	592	5.98	65.4	XM_020823593.2	1779
DoZAS	LOC110112293	c524241-510851	13391	XP_028552230.1	Yes	610	5.97	67.39	XM_028696397.1	1833
